# Supplementary material for: Temporal Dynamics of Perioperative Redox Balance and Its Association with Postoperative Delirium After Cardiac Surgery
Source: Antioxidants (Basel). 2026 Jan 14;15(1):108. doi: 10.3390/antiox15010108 (PMC12837909; doi:10.3390/antiox15010108)
Supplement: Supplementary file 1 [file antioxidants-15-00108-s001.zip]

Archive with 1 entries (1 files):
- antioxidants-4060751-supplementary.pdf
